# Supplementary material for: Effects of Alternative Administration Programs of a Synbiotic Supplement on Broiler Performance, Foot Pad Dermatitis, Caecal Microbiota, and Blood Metabolites
Source: Animals (Basel). 2020 Mar 20;10(3):522. doi: 10.3390/ani10030522 (PMC7143825; doi:10.3390/ani10030522)
Supplement: Supplementary file 1 [file animals-10-00522-s001.zip]

Archive with 3 entries (3 files):
- Supplementary/Supplementary_materials R1.docx
- Supplementary/Table_S1 R1.xlsx
- Supplementary/Table_S2 R1.xlsx
