# Supplementary material for: Effects of Alternative Administration Programs of a Synbiotic Supplement on Broiler Performance, Foot Pad Dermatitis, Caecal Microbiota, and Blood Metabolites
Source: Animals (Basel). 2020 Mar 20;10(3):522. doi: 10.3390/ani10030522 (PMC7143825; doi:10.3390/ani10030522)
Supplement: Supplementary file 1 [file animals-10-00522-s001.zip › Supplementary/Table_S1 R1.xlsx]

## Sheet: Sampling2
Table S1: Plasma metabolomics profiles according to replication
Replications divided by group	Niacinamide-8.69995	Formate-8.4446	Adenosine-8.3363	Hypoxanthine-8.1822	Histidine-7.9678	Phenylalanine-7.3669	Tyrosine-7.1776	Fumarate-6.5090	Inosine-6.0858	Cytidine-6.0548	Uridine-5.9079	Uracil-5.7918	Mannose-5.1747	Ascorbate-4.5027	Trans-4-Hydroxy-L-proline-4.3368	Lactate-4.1059	myo_Inositol-4.0579	Serine-3.9555	Betaine-3.8898	Myo-inositol-3.6139	Threonine-3.5829	Glycerol-3.5664	Glycine-3.5533	Methanol-3.3492	Glucose-3.2260	Choline-3.1888	Dimethyl-sulfone-3.1409	Creatinine-3.0312	Creatine-3.0235	Lysine-3.0093	2-Oxoglutarate-2.9883	Dimethylglycine-2.9139	Asparagine-2.8712	Aspartate-2.7833	X-2.7667	MethionineSulfoxide-2.7426	Sarcosine-2.7281	Dimethylamine-2.7134	X-2.7062	X-2.6989	Methionine-2.6189	beta-Alanine-2.5549	Citrate-2.5087	Glutamine-2.4430	Succinate-2.3938	3-Hydroxybutyrate-2.3762	Pyruvate-2.3620	Acetone-2.2178	Glutamate_Proline-2.0606
A01	0.00407158	0.0179193	0.00178277	0.00685504	0.0172997	0.0545681	0.0478189	0.00717744	0.000926419	0.00187282	0.00912559	0.000453809	0.00698943	0.0240191	0.0265189	3.90183	0.193582	0.0675377	0.16257	0.167223	0.280564	0.0449509	0.176056	0.0119379	2.84359	0.0179989	0.0537945	0.00271001	0.024053	0.0261147	0.010928	0.0347646	0.00298632	0.0324503	0.00210314	0.0019488	0.00355687	0.000783967	0.00444573	0.00892791	0.0149744	0.00577487	0.0643291	0.229534	0.0194963	0.108294	0.0737645	0.00686718	0.136494
A05	0.0025193	0.030777	0.00243506	0.00360249	0.023958	0.0826725	0.0588808	0.00472497	0.00222163	0.00308796	0.00773987	0.00133248	0.00494942	0.0188434	0.0440954	3.67858	0.171552	0.117651	0.226192	0.151894	0.201292	0.026242	0.205154	0.0151349	3.11536	0.0156337	0.00713347	0.00169297	0.00919605	0.0149734	0.0112587	0.0344696	0.058817	0.0230251	0.00175822	0.00172034	0.0043556	0.000260656	0.00374208	0.0093923	0.011313	0.00487796	0.0623794	0.270397	0.0181713	0.0612949	0.0551776	0.00405521	0.147671
A09	0.00202722	0.0261441	0.00211504	0.00861249	0.0139633	0.0633603	0.0525145	0.00685583	0.00121293	0.00335615	0.0134246	0.00277171	0.00845885	0.0298704	0.0248183	5.23292	0.204174	0.0781302	0.15401	0.17661	0.160857	0.0285417	0.146961	0.0128974	3.21396	0.021956	0.0129329	0.00231128	0.0275721	0.0137563	0.0100845	0.0228482	0.0449629	0.0334711	0.00142786	0.000950636	0.00323265	0.000571345	0.00381518	0.0137253	0.0117822	0.0115229	0.056657	0.339349	0.0303238	0.082728	0.0406023	0.00399766	0.16723
A14	0.000520256	0.0252398	0.00101411	-0.000464239	0.0250245	0.0789214	0.0484452	0.00256566	0.000387278	0.00153924	0.00324727	0.000271129	0.00915441	0.0237587	0.022112	1.8552	0.116853	0.122739	0.250846	0.107183	0.220357	0.0176173	0.159821	0.0143035	3.43891	0.00927185	0.00786671	0.00261355	0.00918022	0.025475	0.0122306	0.0287294	0.10978	0.00838857	0.00189683	0.00234883	0.00442026	0.000691986	0.00339203	0.005492	0.0176163	0.00616515	0.0546922	0.265961	0.0100843	0.0645856	0.083706	0.00374784	0.155193
A18	0.00102915	0.0264092	0.000327912	-5.32289e-05	0.0178328	0.0531607	0.0426991	0.00383192	-0.000223249	0.00104517	0.00366182	-0.000274133	0.0102188	0.017471	0.0217517	3.73216	0.148378	0.044699	0.155314	0.126315	0.122107	0.0197508	0.105038	0.0144991	3.44564	0.0140618	0.02768	0.00187072	0.0126598	0.0175808	0.00640778	0.0244301	0.00412232	0.0262183	0.00137756	0.00161883	0.00333461	0.00114367	0.00463928	0.00658265	0.0105564	0.00274183	0.0480182	0.266945	0.0167173	0.0702726	0.11842	0.00731049	0.0782306
A22	0.000873816	0.0287872	0.000936994	0.00346878	0.0261145	0.0646748	0.0445926	0.00391286	0.000682061	0.00344224	0.0048767	0.00244739	0.00557065	0.0252497	0.0349851	3.68027	0.175023	0.0786214	0.23142	0.150711	0.182567	0.0168713	0.173798	0.0169783	3.23939	0.0166587	0.0518422	0.00112859	0.0136339	0.0145371	0.0105787	0.0420446	0.0722362	0.0188489	0.00180403	0.00230688	0.00327125	0.000554792	0.00583739	0.00852808	0.0122315	0.0034881	0.0525055	0.229603	0.0170383	0.0661871	0.0539869	0.00655798	0.135194
A28	0.000576822	0.0347533	0.000284469	0.00175767	0.0204005	0.0694779	0.0463522	0.00383589	0.000103942	0.0026264	0.00388747	0.00174919	0.00524323	0.0268816	0.0211484	4.45811	0.14229	0.159957	0.231371	0.131752	0.179921	0.0148047	0.218873	0.0154984	2.62802	0.0125522	0.0219785	0.0034187	0.0161181	0.0264477	0.00883862	0.0354027	0.113815	0.0177219	0.00148144	0.00162086	0.00466003	0.000415722	0.00414476	0.010547	0.0206822	0.0295134	0.0492984	0.306739	0.0164975	0.0544322	0.0944466	0.00510433	0.140487
A30	0.00202101	0.0295058	0.000363525	0.00138339	0.0183392	0.088851	0.0457083	0.00357802	3.83339e-06	0.00162474	0.00289077	0.000470595	0.0145002	0.0211941	0.0217372	3.00114	0.111319	0.09757	0.145994	0.102892	0.150093	0.0291294	0.101495	0.014807	3.05171	0.0110622	0.0117601	0.000250633	0.0127914	0.00802895	0.022241	0.0205734	0.0576254	0.0268119	0.0020406	0.00151675	0.00224645	0.000252559	0.00419547	0.00573285	0.00663112	0.0112465	0.0790051	0.304279	0.0161235	0.114293	0.0662331	0.00439006	0.173305
A34	0.00345125	0.0202307	0.00183386	0.00537429	0.0194486	0.0605177	0.0335512	0.00757305	0.0012135	0.00288734	0.010948	0.00388133	0.00977748	0.032183	0.027918	5.0967	0.252303	0.0682893	0.178854	0.226324	0.198022	0.0466729	0.151454	0.0202078	2.69958	0.0215762	0.0240506	0.00101434	0.0349169	0.0161003	0.0166731	0.0286898	0.0429856	0.0259619	0.00161984	0.00208372	0.00457737	0.000660839	0.00342827	0.010488	0.010667	0.00755561	0.0643122	0.247996	0.0392257	0.0476929	0.0293784	0.00593042	0.200585
A37	0.000783087	0.0275098	-0.000104891	0.00162711	0.0192917	0.0738256	0.0893422	0.00253422	-0.000195897	0.0013929	0.0027848	0.00163347	0.0111129	0.0242462	0.0309	2.21589	0.138981	0.0910974	0.18227	0.130706	0.16808	0.0211634	0.146301	0.0133647	3.18	0.0107429	0.030583	0.00199018	0.0106361	0.0154455	0.00978459	0.0257716	0.0426247	0.0251467	0.00241841	0.00125785	0.0040075	0.000327127	0.00380851	0.0131953	0.0116478	0.0154622	0.062829	0.286753	0.00970081	0.09566	0.0724372	0.00710773	0.137842
B02	0.00230892	0.0302053	0.00112946	0.00427542	0.0238227	0.0693391	0.0776017	0.0049287	-0.000837414	0.00157326	0.00460372	0.00122992	0.00804481	0.0164373	0.024001	3.68362	0.139553	0.112281	0.196435	0.119265	0.166148	0.0273655	0.200036	0.0161518	2.65125	0.0163115	0.0228981	0.00229387	0.0113641	0.0243704	0.00959734	0.0339535	0.134798	0.0106539	0.00156989	0.00222589	0.00667655	0.000681877	0.00662012	0.00702136	0.0222016	0.00669455	0.0575115	0.334484	0.0195386	0.0706205	0.0648337	0.00548225	0.145995
B08	0.00202535	0.0170597	-0.000467799	0.00349023	0.0161531	0.0665261	0.0439068	0.00401824	0.00087789	0.00319435	0.00230184	0.00255371	0.0095707	0.02845	0.0211818	3.40812	0.24471	0.0721411	0.187183	0.209062	0.191285	0.0300111	0.16626	0.0100885	3.50265	0.0201409	0.0249484	0.000869019	0.0132023	0.0106493	0.0114435	0.0211907	0.0396226	0.0208664	0.00181659	0.00114516	0.0032025	0.000472964	0.00429013	0.00913219	0.0117227	0.00926725	0.0715865	0.223902	0.0148771	0.0671242	0.0741817	0.00662646	0.121655
B11	0.00330467	0.022369	0.00159101	0.00517395	0.0174715	0.0784298	0.0581477	0.00504493	0.000102363	0.00210397	0.00354141	0.00488356	0.00618054	0.0159295	0.0188886	4.71438	0.153566	0.116288	0.252603	0.139878	0.174437	0.0242212	0.182132	0.0145404	3.25602	0.0169148	0.0086039	0.00137533	0.00930767	0.0123313	0.0112296	0.0360528	0.0902028	0.0220541	0.00224021	0.0012727	0.00470823	0.000746814	0.00608231	0.00834985	0.00928606	0.00490038	0.054298	0.260648	0.027361	0.0632898	0.0353265	0.0053263	0.157082
B14	0.00278443	0.0261911	-0.000663301	-0.000644714	0.0216255	0.0722181	0.0702465	0.00460528	-0.000744525	0.000737935	0.00118111	0.000657986	0.0083734	0.0124628	0.0260409	2.95424	0.165953	0.0905295	0.152841	0.14115	0.117921	0.0290072	0.178799	0.0135964	3.22023	0.017847	0.05487	0.00199183	0.0225068	0.016082	0.0126683	0.0256981	0.02928	0.0237065	0.00171424	0.0016698	0.0033539	0.000228735	0.00438246	0.00718921	0.00706118	0.0178546	0.0599921	0.277009	0.0196677	0.0773181	0.0894567	0.00608058	0.141131
B20	0.00357045	0.0222033	-1.47898e-05	0.00360508	0.0227508	0.0758976	0.04426	0.00381228	0.000805351	0.00254585	0.00265456	0.00295969	0.0102744	0.0289961	0.0209005	3.6403	0.197045	0.124256	0.20888	0.1672	0.22867	0.0300499	0.207381	0.0167646	2.94777	0.019085	0.0195021	0.00133199	0.0175533	0.0158094	0.00994194	0.0288494	0.0387098	0.0253713	0.000969807	0.00191103	0.00515967	0.000808431	0.00553778	0.0071518	0.0107449	0.0214001	0.0695819	0.196675	0.017791	0.0673803	0.0455622	0.00587213	0.158535
B24	0.00209386	0.0281095	0.000478498	0.000382694	0.019416	0.0697483	0.0545457	0.00295592	-0.000424345	0.0015291	0.00215788	0.00102677	0.00745917	0.0211201	0.0320109	2.61715	0.126027	0.117194	0.179367	0.113576	0.144605	0.0268572	0.146267	0.0213582	3.15104	0.013788	0.0110597	0.00210264	0.0106177	0.0185971	0.00997411	0.0311185	0.0838225	0.014496	0.00181552	0.00215228	0.00490524	0.000998175	0.00481398	0.0087143	0.0192874	0.0105689	0.0752787	0.240634	0.00968069	0.120245	0.100242	0.00630849	0.158158
B26	0.000709405	0.0211367	-4.5505e-05	0.00105953	0.0281412	0.0724896	0.0455256	0.00311332	0.00102482	0.00142527	0.00166559	0.00231864	0.00767125	0.0203886	0.018681	2.43599	0.191698	0.124005	0.178147	0.163195	0.216286	0.0286809	0.172264	0.0149084	2.87141	0.016945	0.0376694	0.00262771	0.0210837	0.0216253	0.00947632	0.026567	0.116418	0.0168691	0.000835967	0.00138893	0.0040595	0.000838934	0.00401026	0.00976561	0.0127047	0.00872837	0.0523632	0.317423	0.0139711	0.0680119	0.0617376	0.0035939	0.184874
B31	0.00406347	0.0191688	0.000233126	0.00165931	0.0157216	0.0599821	0.0477833	0.00308788	0.000169045	0.00197544	0.00220939	0.00130553	0.0100858	0.014988	0.0288212	3.27638	0.148359	0.0811397	0.151575	0.131081	0.205658	0.018525	0.15761	0.015313	3.27929	0.0133032	0.00811461	0.000606255	0.010891	0.00955335	0.0125599	0.0323282	0.0901175	0.0133279	0.0017889	0.0012993	0.00351201	0.000927922	0.00420447	0.00769078	0.0148664	0.0124549	0.0604039	0.277099	0.0140177	0.0915788	0.09687	0.00673482	0.138886
B35	0.000714993	0.0339834	0.00023022	-0.000871847	0.0167601	0.0842569	0.0722389	0.00173965	-2.28239e-05	0.00201943	0.00364543	0.000305489	0.0115692	0.0197063	0.0268461	2.14298	0.128264	0.0993867	0.223137	0.110421	0.199115	0.0258653	0.132142	0.0145932	3.43285	0.0135368	0.0286749	0.000961181	0.0080629	0.00842276	0.0182547	0.0335189	0.102722	0.0117037	0.00160132	0.00100413	0.00500347	0.00127559	0.00504887	0.0100552	0.00289577	0.022596	0.0567978	0.282906	0.00841128	0.117148	0.0617709	0.00754244	0.151661
B38	0.000126532	0.0304373	-0.000171902	0.000708437	0.0257633	0.0779321	0.0449464	0.00279786	-0.000680225	0.00184576	0.00221138	0.00243061	0.00710061	0.0178209	0.0135048	2.03849	0.146807	0.109637	0.173358	0.13074	0.203357	0.0168491	0.156946	0.0150995	2.84736	0.0112259	0.0138424	0.00262283	0.0126151	0.0240591	0.00542768	0.0243811	0.0426374	0.026824	0.00206843	0.00175344	0.0043455	0.000789467	0.0032715	0.00615175	0.013707	0.0108103	0.0677087	0.279728	0.0121208	0.0909615	0.0562054	0.00586091	0.145636
C03	0.00485466	0.0220095	0.00232061	0.0135008	0.0198315	0.0745463	0.0857771	0.00541143	0.00120627	0.00336952	0.00715863	0.00334022	0.00455476	0.013711	0.0177058	4.64557	0.13849	0.120481	0.176343	0.118632	0.265668	0.0223312	0.220783	0.0133511	2.94955	0.0173404	0.0119127	0.00153606	0.0126028	0.0101357	0.00745067	0.0277935	0.0868796	0.0236021	0.0012166	0.0012475	0.00406455	0.00100985	0.00380956	0.00725698	0.0110622	0.010005	0.0484605	0.25794	0.0253145	0.0793068	0.0345734	0.00507849	0.140498
C07	0.00296995	0.0161479	0.000148277	0.00699962	0.017791	0.0697003	0.065946	0.00351832	-9.13025e-05	0.00185674	0.00540718	0.0023886	0.00817877	0.0156404	0.016328	2.84282	0.206904	0.101048	0.24342	0.177163	0.179498	0.0304721	0.190891	0.012931	3.07059	0.0180071	0.0238275	0.00238709	0.0133362	0.0165651	0.00500003	0.0287446	0.0028644	0.0383813	0.00206454	0.002414	0.00540417	0.00087994	0.0046037	0.0121047	0.0178028	0.00708309	0.0781111	0.24962	0.0164959	0.083794	0.0519937	0.00450324	0.159079
C12	0.00410732	0.0246877	0.00107232	0.0100607	0.0198738	0.0687749	0.0538199	0.00500116	0.00153136	0.00420399	0.00565584	0.00314216	0.0131075	0.0150885	0.0245672	5.02739	0.173763	0.0707734	0.151553	0.148947	0.207087	0.0254099	0.15032	0.013087	3.38394	0.0179938	0.0256768	0.0016155	0.0119046	0.0109159	0.0111279	0.027746	0.0192178	0.0297822	0.00236959	0.00119263	0.00306013	0.000519988	0.00572281	0.00560644	0.0112513	0.000784154	0.0788309	0.268715	0.0298806	0.0907155	0.0423293	0.0051802	0.144662
C16	0.0036914	0.0260178	0.00125288	0.00597636	0.02581	0.0693838	0.0537157	0.00388609	0.000425893	0.00191218	0.00453768	0.00354929	0.00731857	0.0167257	0.0279164	3.88059	0.165238	0.11535	0.198753	0.140495	0.165184	0.0233177	0.187317	0.0148169	3.0806	0.0170161	0.00365163	0.00255131	0.018328	0.0204502	0.00460781	0.0314217	0.0237567	0.0315823	0.0018381	0.00137979	0.00408826	0.00032709	0.00386094	0.00811548	0.00927836	0.00574717	0.0605457	0.245767	0.0184966	0.0690024	0.0552645	0.00565063	0.143259
C19	0.0024577	0.0253506	0.00155996	0.00460047	0.0170471	0.064921	0.0423681	0.00573237	0.00165967	0.00351847	0.00606735	0.000615357	0.0103983	0.0200241	0.018826	4.87289	0.169744	0.0798743	0.194694	0.153146	0.22944	0.0228308	0.162539	0.0220184	3.41896	0.014321	0.0169729	0.000813492	0.0138133	0.00925465	0.0126166	0.0283277	0.0703693	0.0163885	0.00128451	0.00229328	0.00340647	0.000582277	0.003933	0.00594316	0.0130829	0.00827456	0.0666247	0.247845	0.0282119	0.0527209	0.0862365	0.00503546	0.148571
C23	0.00256726	0.0341547	0.000672767	0.000464564	0.0237073	0.0641462	0.0431318	0.00531758	-0.000921825	0.00152022	-0.000263212	0.00155581	0.00750075	0.0217182	0.013653	3.37258	0.112938	0.0949826	0.228485	0.0986298	0.209903	0.0230217	0.167695	0.0140935	3.72518	0.0142045	0.0126712	0.00129592	0.0190395	0.0155356	0.0140623	0.0383901	0.0793361	0.01633	0.00187887	0.00192063	0.00471567	0.000924387	0.00510387	0.00874578	0.0138766	0.00541985	0.0518351	0.285955	0.0203225	0.077658	0.109379	0.00747044	0.107455
C27	0.00116852	0.021666	0.00131514	0.00146374	0.0207992	0.072003	0.0534483	0.00354642	0.000641585	0.00284196	0.00726356	0.00119701	0.00796755	0.0292726	0.0191006	2.99583	0.158941	0.121668	0.165824	0.143255	0.213341	0.016049	0.177894	0.0120527	2.8277	0.0118459	0.0145871	0.00283458	0.0202408	0.0169649	0.00926034	0.0208029	0.109107	0.0147804	0.00203453	0.00130274	0.00318498	0.000210453	0.00389493	0.00585225	0.0126244	0.0121309	0.0424025	0.239816	0.0152187	0.0419829	0.0864607	0.00380337	0.141594
C32	0.000572806	0.0190955	0.000427928	0.00119305	0.0165273	0.0723167	0.0752125	0.0035802	-0.000122666	0.00100311	0.00542442	0.000496058	0.00803417	0.0255602	0.0235031	2.92926	0.173345	0.12522	0.205292	0.160271	0.166075	0.0205697	0.19781	0.0122931	3.45007	0.0101209	0.0897318	0.0011821	0.0102788	0.00949686	0.0184277	0.0287843	0.0699167	0.0119576	0.00165642	0.00138545	0.00500226	0.00102815	0.00280587	0.0047271	0.0090025	0.0305236	0.0698618	0.230143	0.0183211	0.105404	0.0886874	0.00695663	0.138969
C36	0.000898151	0.0242399	0.000511849	0.000346107	0.0141623	0.0598664	0.0804601	0.00461226	0.000517977	0.00273758	0.00646378	-1.64993e-05	0.00706745	0.0226529	0.0237327	3.47355	0.240377	0.087867	0.172737	0.218367	0.191263	0.0180791	0.161613	0.0197678	2.97756	0.0140816	0.0134544	0.00108812	0.0141595	0.0105692	0.0114147	0.02922	0.0539465	0.0246445	0.00126902	0.00196695	0.00460189	0.00113407	0.00524461	0.00916326	0.0160419	0.0247367	0.0500783	0.276849	0.0164951	0.0960437	0.0926923	0.00626273	0.128584
C40	0.00136273	0.0243502	-0.000392723	0.00176494	0.0145475	0.0582511	0.0358917	0.00298125	-0.000890033	0.00118295	0.00181284	0.000692288	0.00668011	0.0141778	0.0170514	2.99316	0.152695	0.101466	0.173554	0.136171	0.149351	0.0161441	0.164981	0.0122601	2.99115	0.0126464	0.0370814	0.00252981	0.0188533	0.0203097	0.00846458	0.0278711	0.0586712	0.0245954	0.00120164	0.00127112	0.00286558	0.000473602	0.0028563	0.0105199	0.0179308	0.0256462	0.0527335	0.306463	0.0124049	0.0850038	0.080356	0.00658935	0.128102
D04	0.00150404	0.0275096	-0.000171146	0.00164945	0.0265276	0.0617277	0.0526744	0.00477718	-0.000664426	0.00161271	0.00373133	-0.000175737	0.00662761	0.0221081	0.0198848	3.84815	0.21789	0.113484	0.178492	0.182036	0.209074	0.0155548	0.210443	0.0146229	2.82356	0.0197803	0.0213233	0.00292641	0.0195397	0.0275769	0.00738887	0.0337684	0.095053	0.0200786	0.0015692	0.00274945	0.00508792	0.000976007	0.00486473	0.00803744	0.0195967	0.00845775	0.0450332	0.242913	0.0196889	0.0388351	0.0723653	0.00452109	0.157231
D06	0.00354066	0.0284615	0.00108629	0.00818274	0.0127596	0.0760401	0.0681884	0.00432841	0.000743754	0.00180123	0.00612804	0.00254407	0.00591473	0.015677	0.0212964	3.49781	0.164728	0.140832	0.168795	0.147914	0.144012	0.0234588	0.218316	0.0141352	2.97998	0.0151871	0.0159925	0.0014543	0.00859736	0.00871439	0.00894177	0.022425	0.0245251	0.0364811	0.00156675	0.00151616	0.00293155	0.000213363	0.00251661	0.00946095	0.00984659	0.0115387	0.0681339	0.299883	0.0194979	0.0653465	0.052836	0.00352778	0.149774
D10	0.00180748	0.0175781	0.00100007	0.00494634	0.0155104	0.0597041	0.0671787	0.00469391	0.00194879	0.00285939	0.00698383	0.00190134	0.00726754	0.0160425	0.0263912	3.34388	0.208395	0.0852274	0.189317	0.179609	0.152447	0.0287243	0.157959	0.0142826	3.13518	0.0176955	0.0281613	0.00201163	0.0237459	0.011394	0.0114259	0.0250545	0.0416887	0.0252543	0.00162513	0.00157055	0.00309288	0.000432675	0.00338233	0.00539124	0.0168278	0.00355965	0.0634567	0.255003	0.0211484	0.0552712	0.0527174	0.0055282	0.12421
D13	0.0039464	0.0205423	0.000787363	0.00285295	0.0188382	0.0855258	0.0830209	0.00437096	0.000239167	0.00226513	0.00783556	0.00171059	0.00772619	0.0182174	0.017419	3.07911	0.222527	0.0739916	0.144435	0.190859	0.110091	0.0308953	0.168543	0.0121562	2.87488	0.018625	0.0125761	0.00200168	0.0217675	0.0107532	0.0137793	0.0235834	0.00348633	0.0320965	0.0020723	0.00139663	0.00243053	0.000225519	0.00343724	0.00758095	0.0100397	0.0106702	0.0722687	0.285938	0.0163084	0.0594714	0.0607776	0.00510181	0.148491
D17	0.00387503	0.0422691	0.000432575	0.00322677	0.024973	0.0626097	0.0399585	0.00287231	0.000504093	0.00138823	0.00553081	-0.000467178	0.00614215	0.0262083	0.0243988	3.08549	0.132798	0.0937838	0.219548	0.109983	0.209874	0.0380133	0.179516	0.0162133	3.19741	0.0133569	0.0560044	0.00236624	0.0108983	0.0298298	0.00945795	0.0286645	0.0781381	0.0143457	0.000715812	0.00169025	0.00486271	0.00212037	0.00494089	0.00810635	0.0126312	0.00820556	0.0575563	0.248965	0.0114745	0.079816	0.0930429	0.00508297	0.120556
D21	0.0030382	0.0178545	0.000690675	0.00470903	0.0220269	0.0725065	0.0398101	0.00617295	0.000305348	0.00290674	0.0103687	0.00230414	0.00850301	0.020557	0.0202301	3.78367	0.193173	0.0779273	0.208675	0.167759	0.16989	0.0341595	0.183463	0.0123362	3.2287	0.0170975	0.0137961	0.00230497	0.0347004	0.0134958	0.0104082	0.0274046	0.0316481	0.0347398	0.00245157	0.00136074	0.00274239	9.31605e-05	0.00326738	0.00709772	0.00871745	0.00110989	0.0536727	0.232961	0.0354113	0.0460149	0.0444956	0.00369918	0.15874
D25	0.0026696	0.0193562	-8.74977e-06	0.000479255	0.0240919	0.0801577	0.0598085	0.00458437	0.000574353	0.00280231	0.000985745	0.00198254	0.00629726	0.0215117	0.0332459	2.93884	0.148899	0.106815	0.220104	0.129445	0.247768	0.0212109	0.178107	0.0117988	2.93474	0.013859	0.0471551	0.00139248	0.0178084	0.0102612	0.00852534	0.0314056	0.0887685	0.0195964	0.00266611	0.00115249	0.00398753	0.00049775	0.0045261	0.00750011	0.00966132	0.00622657	0.0507281	0.250462	0.014681	0.0981492	0.0724065	0.00646914	0.127674
D29	0.000869826	0.0315264	0.000115713	0.00182495	0.0236652	0.0720901	0.0413582	0.00292555	0.000800215	0.00207757	0.00333806	0.00142114	0.00799603	0.0171721	0.0229779	2.67189	0.118319	0.101825	0.169222	0.102628	0.183234	0.0185628	0.175189	0.0163369	3.11633	0.0127263	0.0467427	0.00243134	0.0118562	0.0264209	0.0118423	0.0291607	0.0731934	0.0158613	0.00142698	0.00155831	0.00439268	0.000816033	0.00449702	0.00606387	0.0124915	0.0248327	0.0675051	0.239374	0.0095474	0.094579	0.0802372	0.00596157	0.150708
D33	0.000328275	0.0219211	0.000174722	0.00087006	0.0240513	0.0626028	0.0548867	0.00283971	-0.00145185	0.00181539	0.0014235	0.00109859	0.0085567	0.0199021	0.0381803	1.87403	0.151501	0.0841707	0.210292	0.132211	0.223073	0.0171087	0.17519	0.0265932	3.41764	0.012677	0.0178401	0.000890564	0.00758805	0.0129812	0.0137031	0.0327183	0.116952	0.00702715	0.00142568	0.00142782	0.00599922	0.00118737	0.00484641	0.00575186	0.014601	0.0114792	0.0493929	0.271584	0.00989567	0.113887	0.0768261	0.00754597	0.142737
D39	0.00143015	0.0218553	0.000255275	0.00146454	0.0233651	0.0715869	0.049607	0.00399177	-0.000988943	0.00208798	0.000174289	0.00140961	0.00698302	0.0156964	0.034707	3.35773	0.168067	0.0893749	0.18269	0.150815	0.203951	0.0163526	0.172081	0.0154472	3.21212	0.0146141	0.00844041	0.00201674	0.0192622	0.0177208	0.0115439	0.0241859	0.0805594	0.0160827	0.00189965	0.00212217	0.00323544	0.000982832	0.00575876	0.00962589	0.0173325	0.00460282	0.0546181	0.265901	0.0168436	0.0949069	0.0730517	0.00557045	0.132387
Student's t-test (A vs. D)
Mean A	0.00178735	0.0267276	0.00109888	0.00321638	0.0201673	0.069003	0.0509905	0.00465898	0.000633246	0.00228749	0.00625869	0.0014737	0.00859755	0.0243717	0.0275985	3.68528	0.165446	0.0926292	0.191884	0.147161	0.186386	0.0265744	0.158495	0.0149629	3.08562	0.0151514	0.0249622	0.0019001	0.0170758	0.017846	0.0119026	0.0297724	0.0549955	0.0238045	0.00179279	0.00173735	0.00376626	0.000566266	0.00414487	0.00926113	0.0128102	0.00983486	0.0594026	0.274756	0.0193379	0.076544	0.0688153	0.00550689	0.147223
SD A	0.00125269	0.00489708	0.000888614	0.00297168	0.00380311	0.011947	0.0149636	0.00187523	0.000777598	0.000888547	0.00380801	0.00129522	0.00301529	0.0045597	0.0073549	1.10605	0.043184	0.0333638	0.0391226	0.0366245	0.0432989	0.0112591	0.0377195	0.00232217	0.283332	0.00443297	0.0167719	0.000930508	0.00877927	0.0061621	0.00447509	0.00673848	0.0372242	0.00737363	0.000332282	0.000445766	0.000771702	0.000274338	0.000720072	0.00284917	0.00398035	0.00798655	0.00920285	0.0352261	0.00898553	0.0228038	0.026121	0.00140788	0.0318762
Mean D	0.00230097	0.0248874	0.000436279	0.00302061	0.0215809	0.0704551	0.0556491	0.00415571	0.00020105	0.00216167	0.00464999	0.00137291	0.00720142	0.0193093	0.0258731	3.14806	0.17263	0.0967433	0.189157	0.149326	0.185341	0.0244041	0.181881	0.0153923	3.09205	0.0155619	0.0268032	0.00197963	0.0175764	0.0169148	0.0107017	0.0278371	0.0634013	0.0221564	0.00174192	0.00165446	0.00387629	0.000754508	0.00420375	0.00746164	0.0131746	0.0090683	0.0582366	0.259298	0.0174497	0.0746277	0.0678756	0.00530082	0.141251
SD A	0.00129005	0.0077187	0.000434526	0.00235918	0.00445095	0.00866399	0.0141575	0.00105009	0.000991566	0.000540057	0.00329466	0.000992577	0.000966905	0.00341348	0.00710875	0.577453	0.0363142	0.0199354	0.0251145	0.0306825	0.0415372	0.00804673	0.0185632	0.00425778	0.185352	0.00256583	0.0170045	0.000593054	0.00825508	0.00801818	0.00214623	0.00398362	0.0360576	0.00971387	0.000559565	0.00046074	0.00117945	0.000608959	0.000999263	0.001443	0.00376809	0.00654736	0.00913671	0.0213793	0.00752815	0.0252127	0.0148577	0.00121886	0.0139822
pvalue	0.391558	0.382633	0.0618399	0.937024	0.622049	0.578394	0.393039	0.58691	0.58691	0.872027	0.283939	0.846462	0.340644	0.0106785	0.549336	0.397163	0.542537	0.578572	0.983272	0.841585	0.87677	0.810103	0.810103	0.932161	0.688013	0.57854	0.747653	0.822712	0.990185	0.721105	0.546472	0.678848	0.596622	0.599681	0.80818	0.830903	0.885358	0.657114	0.915981	0.145926	0.835851	0.799522	0.741139	0.284257	0.626633	0.707506	0.793147	0.743088	0.597084
[truncated: 12 more columns]
