# Supplementary material for: Effects of Alternative Administration Programs of a Synbiotic Supplement on Broiler Performance, Foot Pad Dermatitis, Caecal Microbiota, and Blood Metabolites
Source: Animals (Basel). 2020 Mar 20;10(3):522. doi: 10.3390/ani10030522 (PMC7143825; doi:10.3390/ani10030522)
Supplement: Supplementary file 1 [file animals-10-00522-s001.zip › Supplementary/Table_S2 R1.xlsx]

## Sheet: Foglio1
Table S2: Mean relative frequency of abundance (%) of phyla, classes, orders, genera, and species of caecal bacteria in 42-day old broilers belonging to groups A and D.
Greengenes
Phylum	Class	Order	Family	Genus	Species
						A: mean rel. freq. (%)	A: std. dev. (%)	D: mean rel. freq. (%)	D: std. dev. (%)	Sudent's t-test (p-values)	Welch’s t-test (p-values)
Actinobacteria	Actinobacteria (class)					0.18138	0.181956	0.681202	0.631974	0.035012	0.0446419
		Coriobacteriales	Coriobacteriaceae			0.0429537	0.0246279	0.0920156	0.0609431	0.0380099	0.0451022
				Eggerthella	Eggerthella lenta	0.0414734	0.0247075	0.0898587	0.0613054	0.0414287	0.0487482
Bacteroidetes						26.7404	5.04004	18.6428	8.79952	0.0276768	0.0307671
	Bacteroidia	Bacteroidales				26.6565	5.03838	18.5804	8.78038	0.0278037	0.0308826
			Bacteroidaceae	Bacteroides		20.6923	5.56464	14.1494	7.50445	0.0499902	0.051237
					Bacteroides fragilis	20.228	5.43226	13.8398	7.3708	0.050776	0.0520773
					Bacteroides uniformis	0.00177896	0.000674834	0.00101381	0.000691355	0.0288122	0.0288192
			Porphyromonadaceae			0.0137908	0.0046222	0.00749974	0.00290795	0.00281844	0.00348022
				Parabacteroides		0.0128973	0.00389192	0.00670897	0.00258538	0.00089122	0.00113513
					Parabacteroides gordonii	0.00665005	0.00207957	0.00274464	0.00117713	0.000114583	0.000222323
			Prevotellaceae	Prevotella	Prevotella pallens	0.00311413	0.00195311	0.00135277	0.000770402	0.0215435	0.0274584
	Sphingobacteria	Sphingobacteriales	Sphingobacteriaceae	Sphingobacterium	Sphingobacterium sp. TN19	0.00062269	0.000501749	7.28109e-05	0.000218433	0.00744675	0.0105168
Firmicutes						66.4142	4.42181	73.9928	8.91939	0.0347475	0.0395951
	Bacilli	Bacillales
			Alicyclobacillaceae	Alicyclobacillus	Alicyclobacillus disulfidooxidans	0.000879597	0.000789577	0.000164963	0.000494889	0.0335811	0.0360453
			Paenibacillaceae	Paenibacillus
					Paenibacillus daejeonensis	0.00127841	0.00169609	0	0	0.0363654	0.0500765
					Paenibacillus mucilaginosus	0.00295112	0.0038468	0.000137904	0.000277198	0.0420798	0.056
			Pasteuriaceae	Pasteuria	Pasteuria penetrans	0.000542273	0.000627295	5.34385e-05	0.000160316	0.0360886	0.046546
		Lactobacillales
			Lactobacillaceae	Lactobacillus
					Lactobacillus panis	0.0151127	0.00847067	0.0284493	0.0168545	0.0480651	0.0532968
					Lactobacillus reuteri	0.012927	0.00796206	0.0251126	0.013318	0.030012	0.0328006
	Clostridia					55.8038	3.45844	62.4478	8.33989	0.0404836	0.0474661
		Clostridiales				55.4239	3.69011	62.3619	8.29915	0.0342026	0.0401221
			Clostridiaceae	Clostridium		9.06327	1.37106	10.5465	1.31782	0.0310114	0.0310309
			Clostridiales Family XI. Incertae Sedis	Peptoniphilus	Peptoniphilus asaccharolyticus	0.00533421	0.00202441	0.018305	0.0164876	0.030847	0.0430522
			Eubacteriaceae	Eubacterium	Eubacterium rectale	0.148187	0.0919181	0.052172	0.0383229	0.00970369	0.0134786
	Erysipelotrichi	Erysipelotrichales	Erysipelotrichaceae	unclassified (derived from Erysipelotrichaceae)
					Clostridium cocleatum	0.257128	0.268456	0.748296	0.557818	0.0285604	0.0333508
					Clostridium ramosum	0.00151273	0.00108531	0.00398293	0.00325683	0.0446232	0.0538823
Synergistetes	unclassified (derived from Synergistetes)	unclassified (derived from Synergistetes)	unclassified (derived from Synergistetes)	unclassified (derived from Synergistetes)	Synergistetes bacterium SGP1	0.178754	0.0790076	0.0761553	0.0819445	0.0145273	0.014539
RDP
Phylum	Class	Order	Family	Genus	Species
						A: mean rel. freq. (%)	A: std. dev. (%)	D: mean rel. freq. (%)	D: std. dev. (%)	p-values	p-values
Actinobacteria	Actinobacteria (class)					0.235179	0.129615	0.704061	0.518355	0.0168979	0.0248168
		Actinomycetales				0.109667	0.132802	0.457828	0.474135	0.0480412	0.059
		Coriobacteriales	Coriobacteriaceae			0.123369	0.0483061	0.243499	0.0920521	0.00275273	0.00392271
				Cryptobacterium	Cryptobacterium curtum	0.000104715	0.000216625	0.000512864	0.000399135	0.0147691	0.01749
				Eggerthella	Eggerthella lenta	0.103557	0.0443252	0.193512	0.0941274	0.0183357	0.0224883
				Slackia	Slackia heliotrinireducens	0.000346678	0.000398986	0.00129118	0.00110974	0.0272737	0.0345361
Bacteroidetes						24.9494	2.78509	18.3654	7.84332	0.0289787	0.0365079
	Bacteroidia	Bacteroidales				24.8743	2.78045	18.3159	7.82937	0.0292793	0.0368365
			Bacteroidaceae	Bacteroides		16.7771	3.68447	11.6202	6.05562	0.0425629	0.045542
					Bacteroides fragilis	16.2805	3.55571	11.3264	5.93876	0.045654	0.0488705
					Bacteroides sp. 1AL	0.1256	0.0743516	0.0460324	0.0448684	0.0132079	0.0150758
					Bacteroides stercoris	0.00124094	0.00119062	0.000366878	0.000359593	0.049281	NS
					Bacteroides uniformis	0.0019255	0.000797215	0.00106156	0.000754888	0.0297244	0.0297609
					Bacteroides vulgatus	0.00100435	0.000712757	0.000251055	0.000352853	0.0108278	0.0137399
			Porphyromonadaceae			0.0115816	0.004104	0.00617955	0.00226535	0.00281188	0.00384295
				Parabacteroides		0.00982278	0.00313763	0.00503907	0.00185884	0.000970377	0.00138324
					Parabacteroides gordonii	0.00506038	0.00163597	0.00208027	0.000892506	0.000144224	0.000288403
			Prevotellaceae	Prevotella		0.00401349	0.00167066	0.00243749	0.00114737	0.0314618	0.0330878
					Prevotella pallens	0.00349444	0.00166527	0.00139406	0.000683373	0.00255347	0.00440471
Cyanobacteria	unclassified (derived from Cyanobacteria)	Oscillatoriales	unclassified (derived from Oscillatoriales)	Pseudanabaena	Pseudanabaena sp. PCC 7367	0.000487453	0.000566816	5.60362e-05	0.000168109	0.0420089	0.0520058
Firmicutes						71.2746	3.09383	78.1454	7.86353	0.0252978	0.0316334
	Bacilli
		Bacillales
			Alicyclobacillaceae	Alicyclobacillus	Alicyclobacillus disulfidooxidans	0.00073771	0.000698283	0.000158982	0.000366322	0.0409631	0.0454761
			Bacillaceae	Bacillus	Bacillus schlegelii	0.285691	0.138817	0.696397	0.49596	0.0278599	0.0369131
			Paenibacillaceae	Paenibacillus	Paenibacillus daejeonensis	0.000954108	0.00123873	0	0	0.0329075	0.046184
		Lactobacillales
			Aerococcaceae	Aerococcus		0.0095589	0.00755347	0.00361471	0.00157632	0.0328835	0.0399671
					Aerococcus viridans	0.00560571	0.00503285	0.000732304	0.000705232	0.0100343	0.0175846
			Lactobacillaceae
				Lactobacillus
					Lactobacillus panis	0.01182	0.00676426	0.0233987	0.0134451	0.0330923	0.0377064
					Lactobacillus reuteri	0.0138028	0.00763442	0.0245524	0.0117049	0.0331096	0.0352032
			Streptococcaceae	Streptococcus	uncultured Streptococcus sp.	0.000532978	0.0006129	0.00208634	0.0017369	0.0209533	0.0276223
	Clostridia	Clostridiales
			Clostridiaceae	Clostridium	Clostridium difficile	0.00362912	0.00255855	0.00663201	0.00346789	0.0510421	0.0523369
			Clostridiales Family XI. Incertae Sedis	Peptoniphilus	Peptoniphilus asaccharolyticus	0.0044329	0.00161225	0.0135741	0.0122291	0.0392446	0.0523166
			Eubacteriaceae	Eubacterium	Eubacterium rectale	0.114737	0.071373	0.0473727	0.033852	0.0197522	0.0239847
			Peptococcaceae	Candidatus Desulforudis	Candidatus Desulforudis audaxviator	0.0206472	0.0207036	0.00457854	0.00346563	0.0338719	0.0458123
			unclassified (derived from Clostridiales)	Blautia
					Blautia hydrogenotrophica	0.0457895	0.0203744	0.0823668	0.0430122	0.0332492	0.0384801
					Blautia sp. Ser5	0.0899571	0.0547969	0.253924	0.204686	0.0321972	0.0419997
	Erysipelotrichi	Erysipelotrichales	Erysipelotrichaceae	unclassified (derived from Erysipelotrichaceae)
					Clostridium cocleatum	0.191437	0.189135	0.570716	0.438779	0.0284942	0.0343147
					Clostridium innocuum	0.196497	0.213147	0.576797	0.387149	0.0188148	0.0217471
Synergistetes						0.172085	0.061794	0.0811775	0.0605509	0.0055103	0.0055124
	unclassified (derived from Synergistetes)	unclassified (derived from Synergistetes)	unclassified (derived from Synergistetes)	unclassified (derived from Synergistetes)	Synergistetes bacterium SGP1	0.136967	0.0611903	0.0572664	0.0599377	0.0120553	0.0120587
unclassified (derived from Bacteria)	unclassified (derived from Bacteria)	unclassified (derived from Bacteria)	unclassified (derived from Bacteria)	unclassified (derived from Bacteria)	rumen bacterium NK4B532	0.00201357	0.00159108	0.00407234	0.00248439	0.0507304	0.0533325
SILVA
Phylum	Class	Order	Family	Genus	Species
						A: mean rel. freq. (%)	A: std. dev. (%)	D: mean rel. freq. (%)	D: std. dev. (%)	p-values	p-values
Actinobacteria	Actinobacteria (class)					0.2246	0.108767	0.670261	0.480534	0.0142331	0.0219448
		Actinomycetales				0.10839	0.113362	0.421032	0.433854	0.0509186	0.062
			Jonesiaceae	Jonesia	Jonesia denitrificans	0.00576528	0.00235122	0.00320099	0.00115604	0.00882742	0.0114871
		Bifidobacteriales	Bifidobacteriaceae	Bifidobacterium	Bifidobacterium longum	0.000300566	0.000387177	0.00116264	0.00111251	0.0414785	0.0501676
		Coriobacteriales	Coriobacteriaceae			0.112729	0.0443692	0.223038	0.088694	0.00366986	0.0052348
				Collinsella		0.00334539	0.00232408	0.0107442	0.00589825	0.0025498	0.0045178
					Collinsella intestinalis	0.0021432	0.00241578	0.0085464	0.00634919	0.0111527	0.0157462
				Eggerthella	Eggerthella lenta	0.0929754	0.0404051	0.172597	0.08458	0.0201722	0.024384
				Slackia	Slackia heliotrinireducens	0.000309699	0.00036139	0.00115724	0.000988716	0.0265754	0.0336364
Bacteroidetes						22.4181	2.27734	16.5503	7.02315	0.0283247	0.036472
	Bacteroidia	Bacteroidales				22.3501	2.27053	16.5054	7.01172	0.0286308	0.0368204
			Bacteroidaceae	Bacteroides		15.1284	3.29608	10.536	5.49563	0.0454091	0.0486018
					Bacteroides fragilis	14.5722	3.18608	10.1218	5.32867	0.0453544	0.0485788
					Bacteroides sp. 1AL	0.11191	0.0660478	0.0409143	0.0393891	0.0126318	0.0145329
					Bacteroides uniformis	0.00114059	0.000553745	0.000543159	0.000411748	0.018201	0.0190233
					Bacteroides vulgatus	0.00133277	0.00101138	0.000477361	0.000411354	0.0303575	0.0368538
			Porphyromonadaceae			0.0104237	0.00390978	0.00547764	0.00195275	0.00322553	0.00468038
				Parabacteroides		0.00882956	0.0029662	0.00448935	0.00162248	0.00117001	0.00177569
					Parabacteroides gordonii	0.00454162	0.00150965	0.00185219	0.000781325	0.000161202	0.000344843
			Prevotellaceae	Prevotella		0.00368807	0.00154253	0.00221302	0.00106354	0.0296582	0.0312166
					Prevotella pallens	0.00314272	0.00154142	0.00124223	0.000606182	0.00290632	0.00503644
Firmicutes						74.2041	2.40621	80.2657	7.09481	0.0259302	0.0334908
	Bacilli
		Bacillales
			Alicyclobacillaceae	Alicyclobacillus	Alicyclobacillus disulfidooxidans	0.000662599	0.000625848	0.00014474	0.000334266	0.0419674	0.0463201
			Bacillaceae
				Bacillus	Bacillus schlegelii	0.255056	0.122677	0.623327	0.446619	0.0282619	0.0374732
			Paenibacillaceae	Paenibacillus	Paenibacillus daejeonensis	0.000834032	0.00106546	0	0	0.030482	0.0434213
		Lactobacillales
			Carnobacteriaceae	Granulicatella	Granulicatella elegans	0.000237004	0.000349868	0.000962283	0.000893786	0.0359512	0.0432112
			Lactobacillaceae	Lactobacillus
					Lactobacillus panis	0.0105539	0.00601387	0.02094	0.0120415	0.0326258	0.0372898
					Lactobacillus reuteri	0.0116623	0.00637195	0.0218497	0.0103603	0.0217249	0.0239357
			Streptococcaceae	Streptococcus	uncultured Streptococcus sp.	0.000479578	0.000550114	0.00185258	0.00152888	0.0207381	0.027241
	Clostridia					62.9469	2.50316	68.3805	7.30849	0.049112	0.0583869
		Clostridiales				62.6472	2.43215	68.293	7.25997	0.040124	0.0490442
			Clostridiaceae	Clostridium
					Clostridium difficile	0.00373242	0.0022579	0.00737065	0.0044414	0.0418806	0.0467699
					Clostridium proteolyticum	0.000281586	0.000283885	0.000670005	0.000441631	0.0395378	0.0419068
			Clostridiales Family XI. Incertae Sedis
				Finegoldia	Finegoldia magna	0.00793778	0.00265188	0.00517686	0.00167963	0.0166853	0.0236404
				Peptoniphilus	Peptoniphilus asaccharolyticus	0.00419688	0.00158443	0.0126876	0.010743	0.0306498	0.042496
			Eubacteriaceae	Eubacterium
					Eubacterium ramulus	0.0892037	0.0848164	0.352887	0.358953	0.0458732	NS
					Eubacterium rectale	0.138132	0.0691167	0.0462226	0.0308592	0.00186149	0.00318283
			Peptococcaceae	Candidatus Desulforudis	Candidatus Desulforudis audaxviator	0.0209028	0.0185033	0.00407571	0.00307518	0.0149245	0.01844
			Ruminococcaceae	Ruminococcus	Ruminococcus obeum	0.00584769	0.0030066	0.0189983	0.00908161	0.000637246	0.00170547
			unclassified (derived from Clostridiales)	Blautia
					Blautia producta	0.00379436	0.00202129	0.00784928	0.00452055	0.0244081	0.0295641
					Blautia sp. Ser5	0.0807178	0.0501814	0.225726	0.180301	0.0320042	0.0415547
	Erysipelotrichi	Erysipelotrichales	Erysipelotrichaceae	unclassified (derived from Erysipelotrichaceae)
					Clostridium cocleatum	0.171348	0.17044	0.505023	0.381146	0.027565	0.0329759
					Clostridium innocuum	0.137181	0.132132	0.31962	0.177882	0.0237414	0.0246759
Synergistetes						0.174398	0.068768	0.081144	0.05094	0.00426295	0.00464023
	unclassified (derived from Synergistetes)	unclassified (derived from Synergistetes)	unclassified (derived from Synergistetes)	unclassified (derived from Synergistetes)	Synergistetes bacterium SGP1	0.122243	0.0540353	0.0506419	0.0520922	0.0103628	0.0103727
